# Supplementary material for: An FIA-MS Method for Rapid Coffee Adulteration Detection: A Comparative Study with a Non-Targeted LC-MS Approach
Source: Foods. 2025 Aug 22;14(17):2931. doi: 10.3390/foods14172931 (PMC12427724; doi:10.3390/foods14172931)
Supplement: Supplementary file 1 [file foods-14-02931-s001.zip]

Archive with 1 entries (1 files):
- foods-3797105-supplementary.pdf
